# Supplementary material for: The New Strategy for Studying Drug-Delivery Systems with Prolonged Release: Seven-Day In Vitro Antibacterial Action
Source: Molecules. 2022 Nov 18;27(22):8026. doi: 10.3390/molecules27228026 (PMC9695913; doi:10.3390/molecules27228026)
Supplement: Supplementary file 1 [file molecules-27-08026-s001.zip]

Archive with 1 entries (1 files):
- molecules-2020236-supplementary.pdf
